# Supplementary material for: Population-based tract-to-region connectome of the human brain and its hierarchical topology
Source: Nat Commun. 2022 Aug 22;13:4933. doi: 10.1038/s41467-022-32595-4 (PMC9395399; doi:10.1038/s41467-022-32595-4)
Supplement: Supplementary file 4 — Source Data [file 41467_2022_32595_MOESM4_ESM.zip]

Archive with 14 entries (11 files):
- fig2_3.txt
- fig4.xlsx
- fig5.xlsx
- fig7/
- fig7/C_BM.mat
- fig7/C_KL.mat
- fig7/Fig7a clustering_region_BM.m
- fig7/Fig7b clustering_region_KL.m
- fig8/
- fig8/C_MMP.mat
- fig8/fig8 clustering_region_MMP.m
- fig9/
- fig9/C.mat
- fig9/fig9 clustering_track.m
