# Supplementary material for: Population-based tract-to-region connectome of the human brain and its hierarchical topology
Source: Nat Commun. 2022 Aug 22;13:4933. doi: 10.1038/s41467-022-32595-4 (PMC9395399; doi:10.1038/s41467-022-32595-4)
Supplement: Supplementary file 4 — Source Data [file 41467_2022_32595_MOESM4_ESM.zip › fig2_3.txt]

The tractography atlas, including (1) tractography of 1065 subjects in ICBM152 space and (2) probabilistic tractography atlas of white matter pathways are shared at https://brain.labsolver.org
