# Supplementary material for: Population-based tract-to-region connectome of the human brain and its hierarchical topology
Source: Nat Commun. 2022 Aug 22;13:4933. doi: 10.1038/s41467-022-32595-4 (PMC9395399; doi:10.1038/s41467-022-32595-4)
Supplement: Supplementary file 4 — Source Data [file 41467_2022_32595_MOESM4_ESM.zip › fig4.xlsx]

## Sheet: connectome_sorted_BM_KL
a	LEFT																										RIGHT
	FAT	AF	PTAT	MdLF	SLF_III	SLF_II	SLF_I	C_FP	C_R	C_FPH	C_PHP	C_PH	ILF	IFOF	UF	VOF	CST	CBT	CStr_A	CStr_P	CStr_S	CTh_A	CTh_P	CTh_S	OR	F	FAT	AF	PTAT	MdLF	SLF_III	SLF_II	SLF_I	C_FP	C_R	C_FPH	C_PHP	C_PH	ILF	IFOF	UF	VOF	CST	CBT	CStr_A	CStr_P	CStr_S	CTh_A	CTh_P
BA1/3	0.984038	0.988732	0	0	1	1	0.105164	0	0	0	0	0	0	0	0	0	0.967136	0.966429	0	0	1	0	0.000938967	0.95493	0	0	0.02723	0.000956023	0	0	1	0.744601	0.159624	0	0	0	0	0	0	0	0	0	0.940845	0.494307	0	0	1	0	0
BA2	0.70892	0.929577	0	0.0198864	1	1	0.365258	0	0	0	0	0	0	0	0	0	0.698592	0.830112	0	0.0666667	0.999061	0	0.029108	0.861972	0	0	0.00938967	0	0	0.0216165	1	0.732394	0.0450704	0	0	0	0	0	0	0	0	0	0.506103	0.193548	0	0.0262911	1	0	0
BA4	0.999061	0.989671	0	0	0.997183	1	0.904225	0.0319249	0	0	0	0	0	0	0	0	1	0.983723	0	0	1	0	0.00375587	0.999061	0	0	0.697653	0.213193	0	0	1	0.999061	0.999061	0.511737	0.0178404	0.000938967	0	0	0	0	0	0	1	0.944023	0	0	1	0	0
BA5	0	0	0	0.398674	0	0.717371	0.999061	0.246009	0	0	0	0	0	0	0	0	0.8	0	0	0.917371	0.984977	0	0.940845	0.970892	0	0	0	0	0	0.566729	0.0544601	0.43662	0.999061	0.595305	0.02723	0	0.000938967	0	0	0	0	0	0.0262911	0	0	0.910798	0.981221	0	0.933333
BA6	1	1	0	0	1	1	1	0.856338	0.0413146	0.31831	0	0	0	0.000938967	0	0	0.98216	1	0	0	1	0	0	1	0	0	1	0.973231	0	0	1	1	1	0.730516	0.00187793	0.19061	0	0	0	0	0	0	0.997183	1	0	0	1	0	0
BA7	0	0.0028169	0.0309859	0.996212	0.058216	0.99061	0.976526	0.968075	0.000938967	0	1	0	0.956808	0.869484	0	0.48169	0	0	0	1	0.819718	0	1	0.811268	0.00187793	0	0	0.00382409	0.0403756	1	0.912676	0.995305	0.987793	0.968075	0.555869	0	1	0	1	1	0	0.984977	0	0	0	1	0.95493	0	1
BA8	1	0.887324	0	0	0.0169014	0.989671	0.992488	0.999061	0	0.987793	0	0	0	0	0	0	0	0	0.884507	0	1	0.984038	0	1	0	0	1	0.853728	0	0	0.00657277	0.992488	0.939906	0.999061	0.00938967	0.970892	0	0	0	0	0	0	0	0	0.949296	0	1	0.988732	0
BA9	0.676056	0.913615	0	0	0	0.900469	0.0319249	1	0.0140845	0.893897	0	0	0	0.269484	0	0	0	0	0.987793	0	0.798122	0.993427	0	0.759624	0	0	0.897653	0.953155	0	0	0.389671	0.978404	0.0347418	0.993427	0.0253521	0.915493	0	0	0	0.562441	0	0	0	0	0.994366	0	0.864789	1	0
BA10	0	0.150235	0	0	0	0.377465	0	0.532394	0	0.0319249	0	0	0	1	0.937089	0	0	0	1	0	0	1	0	0.0084507	0	0	0	0.260994	0	0	0	0.651643	0	0.798122	0.162441	0.00469484	0	0	0	0.999061	0.98216	0	0	0	1	0	0.0028169	1	0
BA11	0	0	0	0	0	0	0	0	0.085446	0	0	0	0	0.784038	0.861972	0	0	0	0.90892	0	0	0.451643	0	0	0	0	0	0	0	0	0	0	0	0	0.0375587	0	0	0	0	0.225352	0.715493	0	0	0	0.311737	0.000938967	0	0	0
BA13	0	0	0	0.142992	0	0	0	0	0	0	0	0	0	0.974648	0.996244	0	0	0	0.455399	0.679812	0.900469	0.000938967	0	0.0873239	0	0	0	0.0506692	0	0.00093985	0	0	0	0	0	0	0	0	0.996244	0.976526	0.610329	0	0	0	0.126761	0.184038	0.969953	0	0
BA16	0	0.0140845	0	0.979167	0	0	0	0	0	0	0	0	0.998122	0.98216	0.946479	0	0	0	0.00657277	0.883568	0.906103	0	0	0	0	0	0	0.000956023	0	1	0	0	0	0	0	0	0	0	0.99061	0.981221	0.0084507	0	0	0	0.00187793	0.283568	0.595305	0	0
BA17	0	0	0	0	0	0	0	0	0	0.000938967	0	0.0103286	1	1	0	0.586854	0	0	0	0.996244	0	0	0.37277	0	1	0	0	0	0	0	0	0	0	0	0	0.000938967	0.0957746	0	1	1	0	0.956808	0	0	0	0.993427	0	0	0.201878
BA18	0	0.17277	0.480751	0	0	0	0	0	0	0.00751174	0.0309859	0.0159624	1	1	0	1	0	0	0	0.978404	0	0	0.63662	0	1	0	0	0	0	0	0	0	0	0	0	0.0178404	0.381221	0	1	1	0	1	0	0	0	0.993427	0	0	0.724883
BA19	0	0.443192	0.957746	0	0	0	0	0.0234742	0	0.02723	0.91831	0.215023	1	1	0	1	0	0	0	0.967136	0	0	0.998122	0	0.885446	0	0	0.496176	0.903286	0	0	0	0	0.298592	0.14554	0.25446	0.975587	0.0807512	1	1	0	1	0	0	0	1	0	0	0.999061
BA20	0	0.957746	0.30892	0	0	0	0	0	0	0	0.0140845	0.303286	0.989671	0.00187793	0.0741784	0	0	0	0	0	0	0	0	0	0	0	0	0.108987	0.184038	0	0	0	0	0	0	0	0.134272	0.126761	0.998122	0.00657277	0.0319249	0	0	0	0	0	0	0	0
BA21	0	1	1	0.684659	0	0	0	0	0	0	0	0	0.997183	0.00657277	0.49108	0	0	0	0	0	0	0	0	0	0	0	0	0.988528	1	0.254699	0	0	0	0	0	0	0	0	0.989671	0	0.205634	0	0	0	0	0	0	0	0
BA22	0	1	0.973709	0.999053	0.0704225	0	0	0	0	0	0	0	0.999061	0.0704225	0.660094	0	0	0	0	0.0938967	0.0253521	0	0	0.00469484	0	0	0	0.540153	1	0.99906	0	0.171831	0	0	0	0	0	0	0.999061	0.000938967	0.51831	0	0	0	0	0.0384977	0.177465	0	0.0028169
BA23	0	0	0	0	0	0	0.187793	1	1	0.996244	0.993427	0.870423	0.0610329	0.0431925	0	0	0	0	0	0.0103286	0	0	0	0	0.0103286	0	0	0	0	0	0	0	0.134272	1	1	0.987793	0.912676	0.0591549	0	0	0	0	0	0	0	0.0056338	0	0	0.00187793
BA24	0	0	0	0	0	0	0.999061	0.991549	1	0.550235	0	0	0	0.0103286	0.0751174	0	0	0	0.251643	0	0	0.0544601	0	0	0	0	0	0	0	0	0	0	1	1	1	0.968075	0	0	0	0.0516432	0.0544601	0	0	0	0.175587	0	0	0.104225	0
BA25	0	0	0	0	0	0	0	0	0.721127	0	0	0	0	0.000938967	0.576526	0	0	0	0.112676	0.249765	0	0	0	0	0	0	0	0	0	0	0	0	0	0	0.99061	0	0	0	0	0	0	0	0	0	0.558685	0	0	0	0
BA26/29/30	0	0	0	0	0	0	0	0.379343	0.468545	1	0.993427	0.889202	0	0	0	0	0	0	0	0	0	0	0	0	0	0	0	0	0	0	0	0	0	1	1	1	0.853521	0.669484	0	0	0	0	0	0	0	0	0	0	0
BA27	0	0	0	0	0	0	0	0	0	0.994366	1	0.999061	0.0366197	0	0	0	0	0	0	0	0	0	0	0	0	0.116432	0	0	0	0	0	0	0	0	0	0.993427	1	1	0.890141	0.0450704	0.00375587	0	0	0	0	0	0	0	0
BA28	0	0	0	0	0	0	0	0	0	0.964319	1	1	0.568075	0.000938967	0.450704	0	0	0	0	0	0	0	0	0	0	0.02723	0	0	0	0	0	0	0	0	0	0.897653	1	1	0.997183	0.365258	0.301408	0	0	0	0	0	0	0	0
BA31	0	0	0	0.00662879	0	0	1	1	0.922066	0.058216	0.999061	0	0.00375587	0.00187793	0	0	0	0	0	0.290141	0	0	0.524883	0.0422535	0	0	0	0	0	0.00093985	0	0	1	1	0.987793	0.191549	1	0	0	0.0028169	0	0	0	0	0	0.150235	0.00469484	0	0.378404
BA32	0	0	0	0	0	0	1	1	1	0.664789	0	0	0	0.0657277	0.246948	0	0	0	0.569014	0	0.00751174	0.086385	0	0.0431925	0	0	0	0	0	0	0	0	0.999061	1	1	0.993427	0	0	0	0.129577	0.784977	0	0	0	0.846948	0	0.0112676	0.126761	0
BA33	0	0	0	0	0	0	0	0.0309859	0.947418	0.0150235	0	0	0	0	0	0	0	0	0.0206573	0	0	0.0422535	0	0	0	0	0	0	0	0	0	0	0	0.912676	1	0.607512	0	0	0	0.0422535	0.00469484	0	0	0	0.129577	0	0	0.0901408	0
BA34	0	0	0	0	0	0	0	0	0	0.173709	0.595305	0.962441	0.0741784	0	0.974648	0	0	0	0	0.138028	0	0	0	0	0	0.0056338	0	0	0	0	0	0	0	0	0	0.0938967	0.552113	0.949296	0.979343	0	0.704225	0	0	0	0	0.0140845	0	0	0
BA35/36	0	0.13615	0	0	0	0	0	0	0	0.6723	0.987793	1	0.980282	0.0206573	0.151174	0	0	0	0	0.00751174	0	0	0	0	0.00375587	0.0328638	0	0.0172084	0	0	0	0	0	0	0	0.630047	0.993427	0.981221	0.999061	0.270423	0.107042	0	0	0	0	0	0	0	0
BA37	0	1	1	0	0.000938967	0.0103286	0	0	0	0.0384977	0.160563	0.553991	0.965258	0.0751174	0	0.29108	0	0	0	0.00751174	0	0	0	0	0.0028169	0	0	1	1	0	0	0	0	0	0	0.0553991	0.00938967	0.00375587	0.930516	0.74554	0	0.543662	0	0	0	0.00469484	0	0	0
BA38	0	0.234742	0	0.859848	0	0	0	0	0	0	0.453521	0.925822	1	0	0.999061	0	0	0	0	0	0	0	0	0	0	0	0	0	0	0	0	0	0	0	0	0	0.143662	0.947418	1	0	1	0	0	0	0	0	0	0	0
BA39	0	0.631925	1	0.638258	0.257277	0.947418	0	0	0	0	0.0028169	0	0.650704	0.482629	0	0.381221	0	0	0	0.757746	0	0	0.558685	0.000938967	0	0	0	0.50478	1	0.424812	0.686385	0.989671	0	0	0	0	0.00657277	0	0.994366	0.69108	0	0.975587	0	0	0	0.910798	0	0	0.659155
BA40	0	0.996244	1	0.173295	1	1	0	0	0	0	0	0	0	0	0	0	0	0	0	0.086385	0.477934	0	0.0807512	0.121127	0	0	0	0.0372849	1	0.265977	1	1	0	0	0	0	0	0	0.0713615	0	0	0	0	0	0	0.369014	0.46385	0	0.199061
BA41/42/52	0	0.956808	0	0.997159	0	0	0	0	0	0	0	0	0.704225	0	0	0	0	0	0	0.0084507	0.103286	0	0	0	0	0	0	0.0191205	0.680751	0.99812	0	0.00375587	0	0	0	0	0	0	0.106103	0.00187793	0	0	0	0	0	0.000938967	0.0873239	0	0
BA43	0.682629	0.958685	0	0.0625	0.99061	0	0	0	0	0	0	0	0	0	0	0	0	0.798576	0	0.00469484	0.89108	0	0	0.218779	0	0	0.0028169	0.00286807	0.00187793	0.158835	0.983099	0.0028169	0	0	0	0	0	0	0	0	0	0	0	0.162239	0	0.0103286	0.91831	0	0
BA44	1	1	0	0	0.442254	0.353991	0	0	0	0	0	0	0	0.900469	0	0	0	0.561546	0.569014	0	0.750235	0.058216	0	0.77277	0	0	1	0.98088	0	0	0.99061	0.951174	0	0	0	0	0	0	0	0.29108	0	0	0	0.689753	0.841315	0	0.987793	0.551174	0
BA45	0.959624	0.878873	0	0	0	0.312676	0	0	0	0	0	0	0	1	0.93615	0	0	0	1	0	0.522066	0.975587	0	0.63662	0	0	0.979343	0.954111	0	0	0.653521	0.960563	0	0	0	0	0	0	0	0.986854	0	0	0	0	1	0	0.692019	0.981221	0
BA46	0.620657	0.830986	0	0	0	0.668545	0	0	0	0	0	0	0	0.997183	0.105164	0	0	0	0.99061	0	0.300469	0.98216	0	0.0882629	0	0	0.746479	0.923518	0	0	0.255399	0.931455	0	0	0	0	0	0	0	0.879812	0	0	0	0	0.981221	0	0.457277	0.994366	0
BA47	0	0	0	0	0	0	0	0	0.00469484	0	0	0	0	1	1	0	0	0	0.999061	0.056338	0	0.99061	0	0	0	0	0	0.042065	0	0	0	0.257277	0	0	0	0	0.0056338	0	0.894836	1	1	0	0	0	0.998122	0.0112676	0.578404	0.96338	0
b	FAT	AF	PTAT	MdLF	SLF_III	SLF_II	SLF_I	C_FP	C_R	C_FPH	C_PHP	C_PH	ILF	IFOF	UF	VOF	CST	CBT	CStr_A	CStr_P	CStr_S	CTh_A	CTh_P	CTh_S	OR	F	FAT	AF	PTAT	MdLF	SLF_III	SLF_II	SLF_I	C_FP	C_R	C_FPH	C_PHP	C_PH	ILF	IFOF	UF	VOF	CST	CBT	CStr_A	CStr_P	CStr_S	CTh_A	CTh_P
K1/3a/3b	0.98216	0.987793	0	0	1	1	0.0704225	0	0	0	0	0	0	0	0	0	0.959624	0.966429	0	0	1	0	0.000938967	0.93615	0	0	0.0262911	0.000956023	0	0	1	0.743662	0.138967	0	0	0	0	0	0	0	0	0	0.940845	0.479127	0	0	1	0	0
K2	0.830986	0.955869	0	0.0198864	1	1	0.373709	0	0	0	0	0	0	0	0	0	0.798122	0.889115	0	0.0666667	1	0	0.029108	0.923944	0	0	0.0159624	0.000956023	0	0.0216165	1	0.758685	0.0460094	0	0	0	0	0	0	0	0	0	0.562441	0.300759	0	0.0262911	1	0	0
K4	0.999061	0.989671	0	0	0.997183	1	0.904225	0.0319249	0	0	0	0	0	0	0	0	1	0.983723	0	0	1	0	0.00375587	0.999061	0	0	0.697653	0.213193	0	0	1	0.999061	0.999061	0.510798	0.0178404	0.000938967	0	0	0	0	0	0	1	0.944023	0	0	1	0	0
K5	0	0	0	0.398674	0	0.698592	0.999061	0.246009	0	0	0	0	0	0	0	0	0.781221	0	0	0.917371	0.983099	0	0.940845	0.969953	0	0	0	0	0	0.566729	0.0544601	0.43662	0.999061	0.595305	0.02723	0	0.000938967	0	0	0	0	0	0.028169	0	0	0.910798	0.981221	0	0.933333
K6aa	1	1	0	0	0.999061	1	1	0.823474	0.0403756	0.00751174	0	0	0	0.000938967	0	0	0.98216	1	0	0	0.999061	0	0	1	0	0	0.998122	0.933078	0	0	1	1	0.999061	0.0460094	0	0.000938967	0	0	0	0	0	0	0.997183	1	0	0	1	0	0
K6ab/1	0.999061	0	0	0	0	0.0544601	0.993427	0.210329	0	0.311737	0	0	0	0	0	0	0	0	0	0	0.998122	0	0	1	0	0	1	0.00286807	0	0	0	0.835681	0.996244	0.693897	0	0.188732	0	0	0	0	0	0	0.433803	0	0	0	1	0	0
K6ab/2	0.991549	0.316432	0	0	0	0.996244	0	0	0	0	0	0	0	0	0	0	0.204695	0	0	0	0.948357	0	0	0.753991	0	0	0.987793	0.770554	0	0	0	0.986854	0	0	0	0	0	0	0	0	0	0	0.184977	0	0	0	0.928638	0	0
K7	0	0.0028169	0.0309859	0.996212	0.058216	0.99061	0.976526	0.968075	0.000938967	0	1	0	0.956808	0.869484	0	0.48169	0	0	0	1	0.819718	0	1	0.811268	0.00187793	0	0	0.00382409	0.0403756	1	0.912676	0.995305	0.987793	0.968075	0.555869	0	1	0	1	1	0	0.984977	0	0	0	1	0.95493	0	1
K8/1	0.999061	0.00375587	0	0	0	0.226291	0.992488	0.999061	0	0.987793	0	0	0	0	0	0	0	0	0.874178	0	0.999061	0.98216	0	1	0	0	0.998122	0.223709	0	0	0	0.890141	0.939906	0.999061	0.00938967	0.970892	0	0	0	0	0	0	0	0	0.948357	0	1	0.988732	0
K8/2	0.855399	0.887324	0	0	0.0169014	0.989671	0	0	0	0	0	0	0	0	0	0	0	0	0.120188	0	0.920188	0.0225352	0	0.818779	0	0	0.7277	0.852772	0	0	0.00657277	0.984977	0	0	0	0	0	0	0	0	0	0	0	0	0.0262911	0	0.853521	0.000938967	0
K9	0.676995	0.914554	0	0	0	0.900469	0.0319249	1	0.0140845	0.893897	0	0	0	0.269484	0	0	0	0	0.987793	0	0.798122	0.993427	0	0.759624	0	0	0.897653	0.953155	0	0	0.389671	0.980282	0.0347418	0.993427	0.0253521	0.915493	0	0	0	0.562441	0	0	0	0	0.994366	0	0.865728	1	0
K10	0	0.150235	0	0	0	0.377465	0	0.532394	0	0.0319249	0	0	0	1	0.937089	0	0	0	1	0	0	1	0	0.0084507	0	0	0	0.260994	0	0	0	0.651643	0	0.798122	0.162441	0.00469484	0	0	0	0.999061	0.98216	0	0	0	1	0	0.0028169	1	0
K11/12	0	0	0	0	0	0	0	0	0.085446	0	0	0	0	0.784038	0.861972	0	0	0	0.90892	0	0	0.451643	0	0	0	0	0	0	0	0	0	0	0	0	0.0375587	0	0	0	0	0.225352	0.715493	0	0	0	0.311737	0.000938967	0	0	0
K13	0	0	0	0.142992	0	0	0	0	0	0	0	0	0	0.974648	0.996244	0	0	0	0.455399	0.679812	0.900469	0.000938967	0	0.0873239	0	0	0	0.0506692	0	0.00093985	0	0	0	0	0	0	0	0	0.996244	0.976526	0.610329	0	0	0	0.126761	0.184038	0.969953	0	0
K16	0	0.0140845	0	0.979167	0	0	0	0	0	0	0	0	0.998122	0.98216	0.946479	0	0	0	0.00657277	0.883568	0.906103	0	0	0	0	0	0	0.000956023	0	1	0	0	0	0	0	0	0	0	0.99061	0.981221	0.0084507	0	0	0	0.00187793	0.283568	0.595305	0	0
K17/1	0	0	0	0	0	0	0	0	0	0	0	0	0.999061	1	0	0.599061	0	0	0	0.99061	0	0	0.370892	0	0.999061	0	0	0	0	0	0	0	0	0	0	0	0	0	1	1	0	0.956808	0	0	0	0.984977	0	0	0.207512
K17/2	0	0	0	0	0	0	0	0	0	0.000938967	0	0	0.939906	0.997183	0	0	0	0	0	0.933333	0	0	0.00469484	0	0.997183	0	0	0	0	0	0	0	0	0	0	0	0.0957746	0	0.950235	0.994366	0	0	0	0	0	0.912676	0	0	0.00751174
K17/3	0	0	0	0	0	0	0	0	0	0.000938967	0	0.0103286	0.987793	1	0	0	0	0	0	0.983099	0	0	0	0	0.998122	0	0	0	0	0	0	0	0	0	0	0.000938967	0	0	0.988732	0.999061	0	0.00938967	0	0	0	0.843192	0	0	0
K18/1	0	0.17277	0.485446	0	0	0	0	0	0	0	0	0	0.999061	1	0	1	0	0	0	0.901408	0	0	0.615023	0	0.942723	0	0	0	0	0	0	0	0	0	0	0	0	0	0.999061	1	0	1	0	0	0	0.969014	0	0	0.723944
K18/2	0	0	0	0	0	0	0	0	0	0.000938967	0.0309859	0	0.451643	0.750235	0	0.00375587	0	0	0	0.300469	0	0	0.0788732	0	0.747418	0	0	0	0	0	0	0	0	0	0	0	0.381221	0	0.795305	0.844131	0	0.00187793	0	0	0	0.853521	0	0	0.17277
K18/3	0	0	0	0	0	0	0	0	0	0.00751174	0	0.0159624	0.999061	0.997183	0	0.597183	0	0	0	0.831925	0	0	0	0	0.920188	0	0	0	0	0	0	0	0	0	0	0.0178404	0	0	0.985915	0.998122	0	0.465728	0	0	0	0.191549	0	0	0
K19/1	0	0.265728	0.9277	0	0	0	0	0	0	0	0	0	0.999061	0.991549	0	1	0	0	0	0.876056	0	0	0.875117	0	0.821596	0	0	0.259082	0.826291	0	0	0	0	0	0	0	0	0	0.998122	0.99061	0	1	0	0	0	0.926761	0	0	0.723944
K19/2	0	0	0	0	0	0	0	0.0234742	0	0.000938967	0.892019	0.151174	1	0.999061	0	0.96338	0	0	0	0.831925	0	0	0.998122	0	0.479812	0	0	0	0	0	0	0	0	0.137089	0.0469484	0.0779343	0.974648	0.0600939	0.998122	0.995305	0	0.630047	0	0	0	1	0	0	0.997183
K19/3	0	0.267606	0.625352	0	0	0	0	0	0	0.0262911	0.0215962	0.0769953	0.991549	0.815023	0	0.822535	0	0	0	0.105164	0	0	0	0	0.14554	0	0	0.374761	0.592488	0	0	0	0	0	0	0.0647887	0.0309859	0.0131455	0.981221	0.996244	0	0.890141	0	0	0	0.762441	0	0	0.161502
K20	0	0.957746	0.30892	0	0	0	0	0	0	0	0.0140845	0.303286	0.989671	0.00187793	0.0741784	0	0	0	0	0	0	0	0	0	0	0	0	0.108987	0.184038	0	0	0	0	0	0	0	0.134272	0.126761	0.998122	0.00657277	0.0319249	0	0	0	0	0	0	0	0
K21	0	1	1	0.684659	0	0	0	0	0	0	0	0	0.997183	0.00657277	0.49108	0	0	0	0	0	0	0	0	0	0	0	0	0.988528	1	0.255639	0	0	0	0	0	0	0	0	0.99061	0	0.205634	0	0	0	0	0	0	0	0
K22a/1	0	0.191549	0	0.999053	0	0	0	0	0	0	0	0	0.999061	0.0253521	0.538028	0	0	0	0	0.0938967	0.0056338	0	0	0	0	0	0	0.0468451	0	0.991541	0	0	0	0	0	0	0	0	0.994366	0	0.183099	0	0	0	0	0	0.10892	0	0
K22a/2	0	0.904225	0	0.998106	0	0	0	0	0	0	0	0	0.999061	0.0347418	0.388732	0	0	0	0	0	0.00657277	0	0	0	0	0	0	0.0516252	0	0.969925	0	0	0	0	0	0	0	0	0.999061	0	0.497653	0	0	0	0	0	0.02723	0	0
K22b/1	0	0.999061	0.939906	0.833333	0.0610329	0	0	0	0	0	0	0	0.676056	0.0319249	0	0	0	0	0	0	0.0150235	0	0	0.00469484	0	0	0	0.41109	0.998122	0.99906	0	0	0	0	0	0	0	0	0.61784	0.000938967	0	0	0	0	0	0	0.0769953	0	0
K22b/2	0	0.920188	0.607512	0	0.0112676	0	0	0	0	0	0	0	0	0	0	0	0	0	0	0	0	0	0	0.00187793	0	0	0	0.314532	1	0	0	0.171831	0	0	0	0	0	0	0.143662	0	0	0	0	0	0	0.0375587	0.000938967	0	0.0028169
K23/24/26/29/30/31/32/33	0	0	0	0.00662879	0	0	1	1	1	1	1	0.976526	0.0676056	0.109859	0.261033	0	0	0	0.569014	0.293897	0.0084507	0.086385	0.524883	0.084507	0.0103286	0	0	0	0	0.00093985	0	0	1	1	1	1	1	0.6723	0	0.134272	0.784977	0	0	0	0.849765	0.151174	0.0169014	0.130516	0.378404
K25	0	0	0	0	0	0	0	0	0.721127	0	0	0	0	0.000938967	0.576526	0	0	0	0.112676	0.249765	0	0	0	0	0	0	0	0	0	0	0	0	0	0	0.986854	0	0	0	0	0	0	0	0	0	0.557746	0	0	0	0
K27	0	0	0	0	0	0	0	0	0	0.994366	1	0.999061	0.0366197	0	0	0	0	0	0	0	0	0	0	0	0	0.116432	0	0	0	0	0	0	0	0	0	0.993427	1	1	0.890141	0.0450704	0.00187793	0	0	0	0	0	0	0	0
K28/34	0	0	0	0	0	0	0	0	0	0.965258	1	1	0.580282	0.000938967	0.991549	0	0	0	0	0.158685	0.000938967	0	0	0	0	0.0319249	0	0	0	0	0	0	0	0	0	0.897653	1	1	1	0.365258	0.737089	0	0	0	0	0.0140845	0	0	0
K35/36	0	0.13615	0	0	0	0	0	0	0	0.6723	0.987793	1	0.980282	0.0206573	0.151174	0	0	0	0	0.00751174	0	0	0	0	0.00375587	0.0328638	0	0.0172084	0	0	0	0	0	0	0	0.630047	0.993427	0.981221	0.999061	0.270423	0.107042	0	0	0	0	0	0	0	0
K37	0	1	1	0	0.000938967	0.0103286	0	0	0	0.0384977	0.160563	0.553991	0.965258	0.0751174	0	0.29108	0	0	0	0.00751174	0	0	0	0	0.0028169	0	0	1	1	0	0	0	0	0	0	0.0553991	0.00938967	0.00375587	0.924883	0.74554	0	0.544601	0	0	0	0.00187793	0	0	0
K38	0	0.243192	0	0.888258	0	0	0	0	0	0	0.430047	0.921127	1	0	0.999061	0	0	0	0	0	0	0	0	0	0	0	0	0	0	0	0	0	0	0	0	0	0.131455	0.944601	1	0	1	0	0	0	0	0	0	0	0
K39/1	0	0	0.991549	0.639205	0.184038	0.95493	0	0	0	0	0.0028169	0	0.650704	0.482629	0	0.353991	0	0	0	0.755869	0	0	0.558685	0	0	0	0	0	0.996244	0.424812	0.685446	0.988732	0	0	0	0	0.00657277	0	0.994366	0.690141	0	0.975587	0	0	0	0.909859	0	0	0.659155
K39/40	0	0.755869	1	0.0236742	0.926761	0.930516	0	0	0	0	0	0	0.0309859	0.0516432	0	0.057277	0	0	0	0.107981	0	0	0.02723	0.00938967	0	0	0	0.524857	1	0	0.395305	0.926761	0	0	0	0	0	0	0.959624	0.0159624	0	0.573709	0	0	0	0.344601	0.00469484	0	0.0976526
K40/1	0	0.333333	0.998122	0.100379	0.948357	1	0	0	0	0	0	0	0	0	0	0	0	0	0	0.0788732	0.0056338	0	0.0694836	0.0169014	0	0	0	0.00382409	0.995305	0.233083	1	1	0	0	0	0	0	0	0.0525822	0	0	0	0	0	0	0.365258	0.0995305	0	0.199061
K40/2	0	0.985915	0.846948	0	0.999061	0.957746	0	0	0	0	0	0	0	0	0	0	0	0	0	0	0.147418	0	0	0.0544601	0	0	0	0.00191205	0.947418	0.0394737	0.997183	0.629108	0	0	0	0	0	0	0	0	0	0	0	0	0	0	0.208451	0	0
K40/3	0	0.939906	0	0.0359848	1	0.741784	0	0	0	0	0	0	0	0	0	0	0	0	0	0	0.4723	0	0	0.100469	0	0	0	0	0	0	0.99061	0	0	0	0	0	0	0	0	0	0	0	0	0	0	0	0.37277	0	0
K41/42/52	0	0.956808	0	0.997159	0	0	0	0	0	0	0	0	0.71831	0	0	0	0	0	0	0.0084507	0.105164	0	0	0	0	0	0	0.0191205	0.680751	0.99812	0	0.00375587	0	0	0	0	0	0	0.106103	0.00187793	0	0	0	0	0	0.000938967	0.0873239	0	0
K43	0.682629	0.958685	0	0.0625	0.99061	0	0	0	0	0	0	0	0	0	0	0	0	0.798576	0	0.00469484	0.89108	0	0	0.218779	0	0	0.0028169	0.00286807	0.00187793	0.158835	0.98216	0.0028169	0	0	0	0	0	0	0	0	0	0	0	0.16129	0	0.0103286	0.91831	0	0
K44a	1	0.998122	0	0	0.430047	0.084507	0	0	0	0	0	0	0	0.840376	0	0	0	0.548321	0.189671	0	0.626291	0.0384977	0	0.700469	0	0	1	0.978011	0	0	0.99061	0.928638	0	0	0	0	0	0	0	0.214085	0	0	0	0.689753	0.63662	0	0.987793	0.0535211	0
K44b	1	0.996244	0	0	0.0713615	0.338967	0	0	0	0	0	0	0	0.85446	0	0	0	0.179044	0.542723	0	0.60939	0.0347418	0	0.686385	0	0	0.911737	0.695029	0	0	0.544601	0.656338	0	0	0	0	0	0	0	0.14554	0	0	0	0.000948767	0.787793	0	0.725822	0.550235	0
K45	0.959624	0.878873	0	0	0	0.312676	0	0	0	0	0	0	0	1	0.93615	0	0	0	1	0	0.523944	0.975587	0	0.63662	0	0	0.980282	0.955067	0	0	0.660094	0.962441	0	0	0	0	0	0	0	0.986854	0	0	0	0	1	0	0.693897	0.981221	0
K46	0.620657	0.830986	0	0	0	0.668545	0	0	0	0	0	0	0	0.997183	0.105164	0	0	0	0.99061	0	0.300469	0.98216	0	0.0882629	0	0	0.746479	0.923518	0	0	0.255399	0.931455	0	0	0	0	0	0	0	0.879812	0	0	0	0	0.981221	0	0.457277	0.994366	0
K47	0	0	0	0	0	0	0	0	0.00469484	0	0	0	0	1	1	0	0	0	0.999061	0.056338	0	0.99061	0	0	0	0	0	0.042065	0	0	0	0.257277	0	0	0	0	0.0056338	0	0.894836	1	1	0	0	0	0.998122	0.0112676	0.578404	0.96338	0
[truncated: 5 more columns]
