# Supplementary material for: Population-based tract-to-region connectome of the human brain and its hierarchical topology
Source: Nat Commun. 2022 Aug 22;13:4933. doi: 10.1038/s41467-022-32595-4 (PMC9395399; doi:10.1038/s41467-022-32595-4)
Supplement: Supplementary file 4 — Source Data [file 41467_2022_32595_MOESM4_ESM.zip › fig5.xlsx]

## Sheet: Tract-Region Connectome
	LEFT																										RIGHT
	FAT	AF	PTAT	MdLF	SLF_III	SLF_II	SLF_I	C_FP	C_R	C_FPH	C_PHP	C_PH	ILF	IFOF	UF	VOF	CST	CBT	CStr_A	CStr_P	CStr_S	CTh_A	CTh_P	CTh_S	OR	F	FAT	AF	PTAT	MdLF	SLF_III	SLF_II	SLF_I	C_FP	C_R	C_FPH	C_PHP	C_PH	ILF	IFOF	UF	VOF	CST	CBT	CStr_A	CStr_P	CStr_S	CTh_A	CTh_P
TGd	0	0.0413146	0	0.25947	0	0	0	0	0	0.0028169	0.34554	0.820657	0.998122	0	0.999061	0	0	0	0	0.0103286	0.000938967	0	0	0	0	0	0	0	0	0	0	0	0	0	0	0	0	0.637559	1	0	1	0	0	0	0	0	0	0	0
STSva	0	0.830047	0	0.641098	0	0	0	0	0	0	0	0	0.993427	0.000938967	0.413146	0	0	0	0	0	0	0	0	0	0	0	0	0	0	0.100564	0	0	0	0	0	0	0	0	0.976526	0.000938967	0.153052	0	0	0	0	0	0	0	0
TE1a	0	0.937089	0	0.644886	0	0	0	0	0	0	0	0	0.993427	0	0.483568	0	0	0	0	0	0	0	0	0	0	0	0	0	0	0.0018797	0	0	0	0	0	0	0	0	0.985915	0	0.347418	0	0	0	0	0	0	0	0
STSda	0	0.59061	0	0.782197	0	0	0	0	0	0	0	0	0.999061	0	0.656338	0	0	0	0	0	0	0	0	0	0	0	0	0	0	0.366541	0	0	0	0	0	0	0	0	0.997183	0	0.535211	0	0	0	0	0	0	0	0
STGa	0	0.000938967	0	0.719697	0	0	0	0	0	0	0	0	1	0	0.997183	0	0	0	0	0	0	0	0	0	0	0	0	0.00382409	0	0.00281955	0	0	0	0	0	0	0	0	0.997183	0	0.987793	0	0	0	0	0	0	0	0
PoI1	0	0	0	0.364583	0	0	0	0	0	0	0	0	0.999061	0.895775	0.946479	0	0	0	0	0.869484	0.483568	0	0	0	0	0	0	0	0	0	0	0	0	0	0	0	0	0	0.984038	1	0.930516	0	0	0	0.0112676	0.283568	0.482629	0	0
PI	0	0.0225352	0	0.926136	0	0	0	0	0	0	0	0	1	0.785915	0.981221	0	0	0	0	0.468545	0	0	0	0	0	0	0	0	0	0.56203	0	0	0	0	0	0	0	0	0.999061	0.895775	0.83662	0	0	0	0	0.110798	0.0403756	0	0
TA2	0	0.200939	0	0.987689	0	0	0	0	0	0	0	0	1	0.000938967	0.168075	0	0	0	0	0.0187793	0	0	0	0	0	0	0	0.0659656	0	0.927632	0	0	0	0	0	0	0	0	0.99061	0.00375587	0.0413146	0	0	0	0.00187793	0.0422535	0.0985915	0	0
MBelt	0	0.137089	0	0.997159	0	0	0	0	0	0	0	0	0.955869	0.000938967	0	0	0	0	0	0.0234742	0.0262911	0	0	0	0	0	0	0.000956023	0	1	0	0	0	0	0	0	0	0	0.830986	0	0	0	0	0	0	0.00469484	0.175587	0	0
52	0	0.0732394	0	0.994318	0	0	0	0	0	0	0	0	0.996244	0.666667	0	0	0	0	0	0.8	0.134272	0	0	0.0131455	0	0	0	0	0	0.946429	0	0	0	0	0	0	0	0	0.929577	0.4	0	0	0	0	0	0.24507	0.211268	0	0
A4	0	0.996244	0.576526	0.994318	0	0	0	0	0	0	0	0	0.957746	0	0	0	0	0	0	0	0.0140845	0	0	0	0	0	0	0.0391969	0.405634	1	0	0	0	0	0	0	0	0	0.911737	0	0	0	0	0	0	0	0.141784	0	0
PBelt	0	0.992488	0	0.99053	0	0	0	0	0	0	0	0	0.784977	0	0	0	0	0	0	0	0.0187793	0	0	0	0	0	0	0.00764818	0.00375587	1	0	0	0	0	0	0	0	0	0.760563	0	0	0	0	0	0	0	0.170892	0	0
LBelt	0	0.949296	0.00187793	0.972538	0	0	0	0	0	0	0	0	0.359624	0	0	0	0	0	0	0	0.0197183	0	0	0	0	0	0	0	0	1	0	0	0	0	0	0	0	0	0.18216	0	0	0	0	0	0	0	0.106103	0	0
A1	0	0.507981	0	0.972538	0	0	0	0	0	0	0	0	0.0629108	0	0	0	0	0	0	0	0.122066	0	0	0.00469484	0	0	0	0	0	0.99906	0	0	0	0	0	0	0	0	0.0760563	0	0	0	0	0	0	0	0.134272	0	0
TE2p	0	0.873239	0.568075	0	0	0	0	0	0	0	0	0	0.353991	0	0	0	0	0	0	0	0	0	0	0	0	0	0	0.42065	0.523005	0	0	0	0	0	0	0	0	0	0.714554	0	0	0	0	0	0	0	0	0	0
TE1p	0	0.998122	0.997183	0	0	0	0	0	0	0	0	0	0.000938967	0	0	0	0	0	0	0	0	0	0	0	0	0	0	0.967495	0.997183	0.0319549	0	0	0	0	0	0	0	0	0.00469484	0	0	0	0	0	0	0	0	0	0
TE1m	0	0.986854	0.330516	0.0388258	0	0	0	0	0	0	0	0	0.361502	0	0	0	0	0	0	0	0	0	0	0	0	0	0	0.33652	0.589671	0.093985	0	0	0	0	0	0	0	0	0.56338	0	0	0	0	0	0	0	0	0	0
STSvp	0	0.996244	0.976526	0.160038	0	0	0	0	0	0	0	0	0.202817	0.000938967	0	0	0	0	0	0	0	0	0	0	0	0	0	0.551625	0.946479	0.224624	0	0	0	0	0	0	0	0	0.365258	0	0	0	0	0	0	0	0	0	0
STSdp	0	0.930516	0.928638	0.285038	0	0	0	0	0	0	0	0	0.119249	0.00187793	0	0	0	0	0	0	0	0	0	0	0	0	0	0.126195	0.759624	0.549812	0	0	0	0	0	0	0	0	0.606573	0.0084507	0	0	0	0	0	0	0.0056338	0	0
TE2a	0	0.95493	0.253521	0.00284091	0	0	0	0	0	0	0	0	0.901408	0	0.159624	0	0	0	0	0	0	0	0	0	0	0	0	0.302103	0.405634	0	0	0	0	0	0	0	0	0	0.980282	0	0.353052	0	0	0	0	0	0	0	0
A5	0	0.96338	0.292958	0.982955	0	0	0	0	0	0	0	0	0.999061	0	0.000938967	0	0	0	0	0	0	0	0	0	0	0	0	0.0363289	0.648826	0.923872	0	0	0	0	0	0	0	0	0.987793	0	0.00187793	0	0	0	0	0	0.0159624	0	0
TPOJ2	0	0.437559	0.988732	0	0	0	0	0	0	0	0	0	0	0	0	0	0	0	0	0	0	0	0	0	0	0	0	0.977055	1	0	0	0	0	0	0	0	0	0	0.0056338	0	0	0	0	0	0	0.000938967	0	0	0
PHT	0	0.985915	1	0	0	0	0	0	0	0	0	0	0	0	0	0.105164	0	0	0	0	0	0	0	0	0	0	0	1	1	0	0	0	0	0	0	0	0	0	0.000938967	0	0	0.0056338	0	0	0	0.000938967	0	0	0
LO3	0	0.0122066	0.504225	0	0	0	0	0	0	0	0	0	0.00469484	0.0169014	0	0.765258	0	0	0	0.0169014	0	0	0.00938967	0	0	0	0	0.151052	0.967136	0	0	0	0	0	0	0	0	0	0.729577	0.0028169	0	0.795305	0	0	0	0.0338028	0	0	0.00375587
TPOJ3	0	0.00657277	0.883568	0	0	0	0	0	0	0	0	0	0.0375587	0.0403756	0	0.0338028	0	0	0	0.058216	0	0	0.00657277	0	0	0	0	0.332696	1	0	0	0.029108	0	0	0	0	0	0	0.384038	0	0	0	0	0	0	0.0366197	0	0	0.0028169
FFC	0	0.392488	0.421596	0	0	0	0	0	0	0	0	0.00187793	0.855399	0.294836	0	0.752113	0	0	0	0	0	0	0	0	0	0	0	0.119503	0.198122	0	0	0	0	0	0	0	0.0028169	0	0.495775	0.105164	0	0.202817	0	0	0	0	0	0	0
MT	0	0.0253521	0.571831	0	0	0	0	0	0	0	0	0	0.0084507	0	0	0.142723	0	0	0	0.000938967	0	0	0	0	0	0	0	0.560229	0.98216	0	0	0	0	0	0	0	0	0	0.0600939	0.0028169	0	0.452582	0	0	0	0.000938967	0	0	0
FST	0	0.675117	0.988732	0	0	0	0	0	0	0	0	0	0.186854	0.00469484	0	0.355869	0	0	0	0	0	0	0	0	0	0	0	0.968451	1	0	0	0	0	0	0	0	0	0	0.311737	0.0657277	0	0.422535	0	0	0	0.000938967	0	0	0
V4t	0	0.0441315	0.366197	0	0	0	0	0	0	0	0	0	0.246009	0.00751174	0	0.808451	0	0	0	0	0	0	0	0	0	0	0	0.275335	0.560563	0	0	0	0	0	0	0	0	0	0.369014	0.234742	0	0.88169	0	0	0	0	0	0	0
PIT	0	0.164319	0.430986	0	0	0	0	0	0	0	0	0	0.780282	0.340845	0	0.919249	0	0	0	0	0	0	0	0	0	0	0	0.148184	0.255399	0	0	0	0	0	0	0	0	0	0.674178	0.586854	0	0.962441	0	0	0	0	0	0	0
LO2	0	0.0976526	0.446009	0	0	0	0	0	0	0	0	0	0.395305	0.0920188	0	0.995305	0	0	0	0	0	0	0	0	0	0	0	0.0602294	0.134272	0	0	0	0	0	0	0	0	0	0.537089	0.414085	0	0.992488	0	0	0	0	0	0	0
PH	0	0.952113	0.996244	0	0	0	0	0	0	0	0	0	0.564319	0	0	0.389671	0	0	0	0	0	0	0	0	0	0	0	0.900574	0.986854	0	0	0	0	0	0	0	0	0	0.307981	0.0375587	0	0.384977	0	0	0	0	0	0	0
MST	0	0.289202	0.931455	0	0	0	0	0	0	0	0	0	0.0647887	0	0	0.267606	0	0	0	0	0	0	0	0	0	0	0	0.764818	0.997183	0	0	0	0	0	0	0	0	0	0.0732394	0.0028169	0	0.289202	0	0	0	0	0	0	0
VMV3	0	0	0	0	0	0	0	0	0	0	0	0.000938967	0.847887	0.0892019	0	0.110798	0	0	0	0.0028169	0	0	0	0	0	0	0	0	0	0	0	0	0	0	0	0	0	0	0.638498	0.747418	0	0.0309859	0	0	0	0	0	0	0
V8	0	0	0	0	0	0	0	0	0	0	0	0	0.900469	0.538028	0	0.664789	0	0	0	0.0056338	0	0	0	0	0	0	0	0	0	0	0	0	0	0	0	0	0	0	0.676056	0.839437	0	0.349296	0	0	0	0	0	0	0
PGp	0	0	0.401878	0	0	0	0	0	0	0	0	0	0.833803	0.611268	0	0.994366	0	0	0	0.553991	0	0	0.168075	0	0.0347418	0	0	0.00573614	1	0	0	0.0910798	0	0	0	0	0	0	0.991549	0.53615	0	0.911737	0	0	0	0.678873	0	0	0.282629
LO1	0	0	0.000938967	0	0	0	0	0	0	0	0	0	0.128638	0.0413146	0	1	0	0	0	0.00938967	0	0	0.000938967	0	0.0028169	0	0	0	0.0328638	0	0	0	0	0	0	0	0	0	0.437559	0.155869	0	0.995305	0	0	0	0.0084507	0	0	0
IP0	0	0	0.0122066	0.0132576	0	0	0	0	0	0	0.0028169	0	0.689202	0.444131	0	0.961502	0	0	0	0.383099	0	0	0.173709	0	0.0131455	0	0	0	0.0328638	0.00657895	0	0.00375587	0	0	0	0	0.000938967	0	0.900469	0.476056	0	0.944601	0	0	0	0.592488	0	0	0.201878
IPS1	0	0	0.00187793	0.373106	0	0	0	0	0	0	0.338967	0	0.826291	0.480751	0	0.49108	0	0	0	0.896714	0	0	0.949296	0	0.00187793	0	0	0	0.00657277	0.195489	0	0.000938967	0	0	0	0	0.53615	0	0.89108	0.751174	0	0.0610329	0	0	0	0.94554	0	0	0.815962
V3CD	0	0	0	0	0	0	0	0	0	0	0	0	0.532394	0.233803	0	1	0	0	0	0.128638	0	0	0.0225352	0	0.0798122	0	0	0	0.084507	0	0	0	0	0	0	0	0	0	0.757746	0.360563	0	0.998122	0	0	0	0.0798122	0	0	0.0103286
V3B	0	0	0	0	0	0	0	0	0	0	0	0	0.780282	0.513615	0	0.999061	0	0	0	0.267606	0	0	0.0948357	0	0.102347	0	0	0	0.0084507	0	0	0	0	0	0	0	0	0	0.929577	0.740845	0	0.984977	0	0	0	0.420657	0	0	0.153052
V7	0	0	0	0	0	0	0	0	0	0	0	0	0.987793	0.848826	0	0.961502	0	0	0	0.502347	0	0	0.60939	0	0.224413	0	0	0	0.000938967	0	0	0	0	0	0	0	0	0	1	0.967136	0	0.977465	0	0	0	0.879812	0	0	0.553991
V4	0	0	0	0	0	0	0	0	0	0	0	0	1	0.984038	0	1	0	0	0	0.714554	0	0	0.313615	0	0.624413	0	0	0	0	0	0	0	0	0	0	0	0	0	0.999061	1	0	1	0	0	0	0.633803	0	0	0.290141
V6A	0	0	0	0	0	0	0	0	0	0	0.362441	0	0.99061	0.935211	0	0.808451	0	0	0	0.887324	0	0	0.979343	0	0.0375587	0	0	0	0	0.0150376	0	0	0	0	0	0	0.467606	0	0.99061	0.965258	0	0.446948	0	0	0	1	0	0	0.907042
V3A	0	0	0	0	0	0	0	0	0	0	0	0	0.992488	0.991549	0	0.966197	0	0	0	0.828169	0	0	0.966197	0	0.820657	0	0	0	0	0	0	0	0	0	0	0	0.111737	0	1	0.998122	0	0.980282	0	0	0	1	0	0	0.995305
V3	0	0	0	0	0	0	0	0	0	0	0.507981	0	1	1	0	0.988732	0	0	0	0.916432	0	0	0.949296	0	0.971831	0	0	0	0	0	0	0	0	0	0	0	0.856338	0	1	1	0	0.994366	0	0	0	1	0	0	0.947418
V6	0	0	0	0	0	0	0	0	0	0	0.466667	0	0.98216	0.958685	0	0.61784	0	0	0	0.547418	0	0	0.994366	0	0.000938967	0	0	0	0	0	0	0	0	0	0	0	0.742723	0	0.985915	0.948357	0	0.0535211	0	0	0	0.996244	0	0	0.958685
TGv	0	0.175587	0	0	0	0	0	0	0	0	0.169953	0.812207	0.933333	0	0.520188	0	0	0	0	0	0	0	0	0	0	0	0	0	0	0	0	0	0	0	0	0.0159624	0.65446	0.844131	0.992488	0	0.33615	0	0	0	0	0	0	0	0
TF	0	0.730516	0	0	0	0	0	0	0	0.0028169	0.104225	0.461033	0.989671	0.0084507	0.00375587	0	0	0	0	0	0	0	0	0	0	0	0	0.0229446	0.000938967	0	0	0	0	0	0	0.223474	0.771831	0.625352	0.999061	0.00187793	0.0150235	0	0	0	0	0	0	0	0
PHA1	0	0	0	0	0	0	0	0	0	0.949296	0.998122	1	0.398122	0	0	0	0	0	0	0	0	0	0	0	0	0	0	0	0	0	0	0	0	0	0	0.892958	0.999061	1	0.383099	0	0	0	0	0	0	0	0	0	0
PreS	0	0	0	0	0	0	0	0	0	0.996244	1	1	0.00469484	0	0	0	0	0	0	0	0	0	0	0	0	0.421596	0	0	0	0	0	0	0	0	0	0.992488	1	1	0.0150235	0	0	0	0	0	0	0	0	0	0
H	0	0.00187793	0	0	0	0	0	0	0	0.741784	0.923005	1	0.715493	0.0948357	0.000938967	0	0	0	0	0.0253521	0	0	0	0	0.0084507	0.979343	0	0	0	0	0	0	0	0	0	0.539906	0.99061	1	0.883568	0.0225352	0	0	0	0	0	0.000938967	0	0	0
PeEc	0	0.0816901	0	0	0	0	0	0	0	0.924883	0.999061	1	0.949296	0	0.950235	0	0	0	0	0.20939	0	0	0	0	0	0.029108	0	0	0	0	0	0	0	0	0	0.849765	0.999061	1	0.996244	0	0.874178	0	0	0	0	0	0	0	0
EC	0	0	0	0	0	0	0	0	0	0.961502	0.987793	0.994366	0.058216	0	0.0685446	0	0	0	0	0.029108	0	0	0	0	0	0.216901	0	0	0	0	0	0	0	0	0	0.618779	0.807512	0.998122	0.683568	0	0.0253521	0	0	0	0	0.00938967	0	0	0
VVC	0	0	0	0	0	0	0	0	0	0.00469484	0.140845	0.551174	0.864789	0	0	0.161502	0	0	0	0	0	0	0	0	0	0	0	0	0	0	0	0	0	0	0	0.0206573	0.322066	0.289202	0.788732	0.264789	0	0.000938967	0	0	0	0	0	0	0
VMV2	0	0	0	0	0	0	0	0	0	0	0.00751174	0.387793	0.822535	0.153991	0	0	0	0	0	0.0516432	0	0	0	0	0.0253521	0	0	0	0	0	0	0	0	0	0	0.000938967	0.028169	0.0112676	0.798122	0.531455	0	0	0	0	0	0	0	0	0
VMV1	0	0	0	0	0	0	0	0	0	0.00751174	0.176526	0.595305	0.138028	0.0056338	0	0	0	0	0	0.0028169	0	0	0	0	0.000938967	0	0	0	0	0	0	0	0	0	0	0.00751174	0.155869	0.0920188	0.180282	0.387793	0	0	0	0	0	0	0	0	0
PHA3	0	0.0084507	0	0	0	0	0	0	0	0.0122066	0.307981	0.818779	0.96338	0.143662	0	0	0	0	0	0.0450704	0	0	0	0	0.0253521	0	0	0	0	0	0	0	0	0	0	0.191549	0.849765	0.710798	0.961502	0.0732394	0	0	0	0	0	0	0	0	0
PHA2	0	0	0	0	0	0	0	0	0	0.109859	0.629108	0.953052	0.738028	0.0441315	0	0	0	0	0	0.0150235	0	0	0	0	0.00938967	0	0	0	0	0	0	0	0	0	0	0.462911	0.967136	0.878873	0.807512	0.0084507	0	0	0	0	0	0	0	0	0
ProS	0	0	0	0	0	0	0	0	0	0.470423	0.713615	0.707981	0.0920188	0.0760563	0	0	0	0	0	0.0328638	0	0	0	0	0.0431925	0	0	0	0	0	0	0	0	0	0	0.705164	0.95493	0.795305	0.0319249	0.100469	0	0	0	0	0	0	0	0	0
V2	0	0	0	0	0	0	0	0	0	0.889202	0.965258	0.959624	1	1	0	0.848826	0	0	0	0.981221	0	0	0.123944	0	0.999061	0	0	0	0	0	0	0	0	0	0	0.813146	0.981221	0.860094	1	1	0	0.84507	0	0	0	0.98216	0	0	0.328638
V1	0	0	0	0	0	0	0	0	0	0.0300469	0.0309859	0.105164	0.999061	1	0	0.347418	0	0	0	0.993427	0	0	0.00375587	0	1	0	0	0	0	0	0	0	0	0	0	0.105164	0.225352	0.0704225	1	0.999061	0	0.301408	0	0	0	0.983099	0	0	0.0056338
PGi	0	0.119249	1	0	0.0788732	0.469484	0	0	0	0	0	0	0.00187793	0.0028169	0	0	0	0	0	0.0600939	0	0	0.0103286	0	0	0	0	0.0458891	1	0.0018797	0.407512	0.906103	0	0	0	0	0	0	0.561502	0	0	0	0	0	0	0.2	0	0	0.0215962
PFm	0	0.455399	0.999061	0.519886	0.975587	1	0	0	0	0	0	0	0	0	0	0	0	0	0	0.306103	0	0	0.255399	0.0169014	0	0	0	0	0.998122	0.228383	1	1	0	0	0	0	0	0	0.128638	0	0	0	0	0	0	0.429108	0.0507042	0	0.202817
IP2	0	0	0.442254	0.124053	0.762441	0.999061	0	0	0	0	0	0	0	0	0	0	0	0	0	0.0760563	0.000938967	0	0.0751174	0.0103286	0	0	0	0	0.184977	0.171053	0.995305	0.996244	0	0	0	0	0	0	0.00469484	0	0	0	0	0	0	0.289202	0.0084507	0	0.16338
AIP	0	0.00657277	0.0234742	0.00094697	0.338967	0.98216	0	0	0	0	0	0	0	0	0	0	0	0	0	0.00938967	0.00938967	0	0	0.00938967	0	0	0	0.00573614	0.00938967	0.163534	0.983099	0.962441	0	0	0	0	0	0	0	0	0	0	0	0	0	0.174648	0.0497653	0	0.084507
PGs	0	0	0.991549	0.462121	0.121127	0.777465	0	0	0	0	0	0	0.715493	0.493897	0	0.403756	0	0	0	0.728638	0	0	0.499531	0	0	0	0	0	0.994366	0.139098	0.699531	0.992488	0	0	0	0	0	0	0.868545	0.187793	0	0	0	0	0	0.796244	0	0	0.466667
IP1	0	0	0.230986	0.553977	0.00751174	0.616901	0	0	0	0	0.0028169	0	0.343662	0.159624	0	0.10892	0	0	0	0.562441	0	0	0.476995	0	0	0	0	0	0.455399	0.43797	0.415023	0.909859	0	0	0	0	0.00751174	0	0.402817	0.353052	0	0	0	0	0	0.850704	0	0	0.605634
MIP	0	0	0.0159624	0.864583	0	0.0394366	0	0	0	0	0.0798122	0	0.00469484	0.000938967	0	0	0	0	0	0.835681	0	0	0.792488	0	0	0	0	0	0.0159624	0.947368	0.258216	0.748357	0	0.000938967	0	0	0.408451	0	0.360563	0.361502	0	0	0	0	0	0.99061	0	0	0.984977
LIPd	0	0	0.0234742	0.389205	0.0056338	0.411268	0	0	0	0	0.000938967	0	0	0	0	0	0	0	0	0.334272	0	0	0.261033	0.00469484	0	0	0	0	0.0112676	0.511278	0.466667	0.808451	0	0	0	0	0.000938967	0	0.00187793	0.000938967	0	0	0	0	0	0.530516	0.0112676	0	0.387793
VIP	0	0	0.0084507	0.992424	0	0.143662	0	0	0	0	0.0300469	0	0	0	0	0	0	0	0	0.993427	0	0	0.98216	0.205634	0	0	0	0	0	0.975564	0.147418	0.230047	0	0	0	0	0.0497653	0	0.0244131	0.00751174	0	0	0	0	0	0.993427	0.105164	0	0.985915
LIPv	0	0	0.0028169	0.775568	0	0.529577	0	0	0	0	0	0	0	0	0	0	0	0	0	0.677934	0	0	0.435681	0.00751174	0	0	0	0	0	0.967105	0.587793	0.878873	0	0	0	0	0.00375587	0	0.00751174	0.000938967	0	0	0	0	0	0.911737	0.0488263	0	0.834742
2	0	0	0	0.0738636	0.317371	1	0	0	0	0	0	0	0	0	0	0	0.371831	0	0	0.487324	0.978404	0	0.367136	0.864789	0	0	0	0.000956023	0	0.152256	0.987793	0.856338	0.0347418	0	0	0	0	0	0	0	0	0	0.249765	0	0	0.320188	0.996244	0	0.146479
7PC	0	0	0	0.67803	0.0131455	0.984038	0	0	0	0	0	0	0	0	0	0	0	0	0	0.876056	0.775587	0	0.367136	0.413146	0	0	0	0	0	0.93609	0.852582	0.991549	0	0	0	0	0.000938967	0	0	0	0	0	0	0	0	0.887324	0.93615	0	0.565258
7AL	0	0	0	0.801136	0	0.439437	0.0976526	0	0	0	0.0084507	0	0	0	0	0	0	0	0	0.983099	0.801878	0	0.993427	0.780282	0	0	0	0	0	0.960526	0.255399	0.562441	0.0657277	0.00469484	0	0	0.00375587	0	0	0	0	0	0	0	0	0.991549	0.932394	0	0.975587
5L	0	0	0	0.330492	0	0.0140845	0.473239	0	0	0	0	0	0	0	0	0	0.0253521	0	0	0.803756	0.706103	0	0.946479	0.846948	0	0	0	0	0	0.049812	0	0	0.652582	0.0187793	0	0	0	0	0	0	0	0	0.0967136	0	0	0.608451	0.79061	0	0.906103
9p	0.0704225	0	0	0	0	0	0.00938967	0.0901408	0	0.0713615	0	0	0	0	0	0	0	0	0.899531	0	0.0985915	0.958685	0	0.439437	0	0	0.00657277	0	0	0	0	0.151174	0	0.0253521	0	0.0056338	0	0	0	0.270423	0	0	0	0	0.966197	0	0.0187793	0.969953	0
8BL	0.966197	0	0	0	0	0	0.544601	0.639437	0	0.607512	0	0	0	0	0	0	0	0	0.717371	0	0.991549	0.946479	0	0.993427	0	0	0.907042	0	0	0	0	0.342723	0.531455	0.676056	0	0.611268	0	0	0	0.00375587	0	0	0	0	0.960563	0	0.997183	0.994366	0
8Ad	0.703286	0.00375587	0	0	0	0.085446	0.000938967	0.00375587	0	0.0028169	0	0	0	0	0	0	0	0	0.585915	0	0.743662	0.602817	0	0.761502	0	0	0.801878	0	0	0	0	0.615962	0	0	0	0	0	0	0	0	0	0	0	0	0.697653	0	0.679812	0.541784	0
9-46d	0.0741784	0.0704225	0	0	0	0.365258	0	0	0	0	0	0	0	0.259155	0	0	0	0	0.96338	0	0.144601	0.868545	0	0.206573	0	0	0.00751174	0.0382409	0	0	0	0.425352	0	0	0	0	0	0	0	0.596244	0	0	0	0	0.974648	0	0.0197183	0.969014	0
46	0.166197	0.424413	0	0	0	0.523005	0	0	0	0	0	0	0	0.00187793	0	0	0	0	0.723944	0	0.486385	0.446009	0	0.434742	0	0	0.135211	0.337476	0	0	0	0.615023	0	0	0	0	0	0	0	0.0234742	0	0	0	0	0.812207	0	0.297653	0.77277	0
IFSa	0.20939	0.488263	0	0	0	0.156808	0	0	0	0	0	0	0	0.971831	0	0	0	0	0.946479	0	0.0300469	0.874178	0	0.102347	0	0	0.0178404	0.295411	0	0	0	0.707981	0	0	0	0	0	0	0	0.907981	0	0	0	0	0.992488	0	0	0.976526	0
p9-46v	0.702347	0.889202	0	0	0	0.789671	0	0	0	0	0	0	0	0.0197183	0	0	0	0	0.620657	0	0.573709	0.386854	0	0.343662	0	0	0.839437	0.955067	0	0	0.323944	0.9277	0	0	0	0	0	0	0	0.0225352	0	0	0	0	0.735211	0	0.62723	0.743662	0
IFSp	0.956808	0.937089	0	0	0	0.420657	0	0	0	0	0	0	0	0.367136	0	0	0	0.00610376	0.556808	0	0.506103	0.37277	0	0.181221	0	0	0.765258	0.913958	0	0	0.249765	0.913615	0	0	0	0	0	0	0	0.234742	0	0	0	0	0.844131	0	0.515493	0.830986	0
FOP5	0.220657	0.137089	0	0	0	0	0	0	0	0	0	0	0	0.999061	0.526761	0	0	0	0.892958	0	0.000938967	0.386854	0	0.395305	0	0	0.0995305	0.191205	0	0	0.0676056	0.543662	0	0	0	0	0	0	0	0.979343	0	0	0	0	0.961502	0	0.293897	0.651643	0
45	0.948357	0.723944	0	0	0	0.00938967	0	0	0	0	0	0	0	0.999061	0.243192	0	0	0	0.992488	0	0.388732	0.943662	0	0.659155	0	0	0.475117	0.424474	0	0	0.142723	0.69108	0	0	0	0	0	0	0	0.961502	0	0	0	0	0.998122	0	0.374648	0.895775	0
FOP4	0.998122	0.961502	0	0	0.21784	0	0	0	0	0	0	0	0	0.88169	0.000938967	0	0	0.197355	0.420657	0	0.181221	0.0122066	0	0.674178	0	0	0.851643	0.642447	0	0	0.755869	0.333333	0	0	0	0	0	0	0	0.246009	0	0	0	0	0.610329	0	0.930516	0.107981	0
FOP3	0.40939	0.662911	0	0	0.0225352	0	0	0	0	0	0	0	0	0.00375587	0	0	0	0.0386572	0	0	0.335211	0	0	0.229108	0	0	0.17277	0.260038	0	0	0.488263	0.029108	0	0	0	0	0	0	0	0	0	0	0	0.00474383	0.104225	0	0.937089	0	0
6r	1	1	0	0	0.988732	0.2723	0	0	0	0	0	0	0	0.02723	0	0	0	0.981689	0.00187793	0	0.597183	0	0	0.506103	0	0	1	0.91587	0	0	0.996244	0.861033	0	0	0	0	0	0	0	0.0262911	0	0	0	0.988615	0.0769953	0	0.987793	0	0
44	1	0.998122	0	0	0.300469	0.188732	0	0	0	0	0	0	0	0.583099	0	0	0	0.461851	0.269484	0	0.615023	0.0300469	0	0.677934	0	0	1	0.979924	0	0	0.985915	0.938028	0	0	0	0	0	0	0	0.185915	0	0	0	0.466793	0.769953	0	0.915493	0.387793	0
8C	0.419718	0.928638	0	0	0.0262911	0.984977	0	0	0	0	0	0	0	0	0	0	0	0	0.0488263	0	0.722066	0.00751174	0	0.492019	0	0	0.439437	0.913002	0	0	0.183099	0.946479	0	0	0	0	0	0	0	0	0	0	0	0	0.204695	0	0.692019	0.0816901	0
8Av	0.873239	0.734272	0	0	0	0.997183	0	0	0	0	0	0	0	0	0	0	0.0422535	0	0.0544601	0	0.958685	0.0197183	0	0.869484	0	0	0.753991	0.870937	0	0	0.0366197	0.991549	0	0	0	0	0	0	0	0	0	0	0	0	0.203756	0	0.883568	0.084507	0
IFJa	0.978404	0.986854	0	0	0.0262911	0.592488	0	0	0	0	0	0	0	0	0	0	0	0.0773143	0	0	0.29108	0	0	0.0704225	0	0	0.944601	0.91109	0	0	0.635681	0.903286	0	0	0	0	0	0	0	0	0	0	0	0	0.179343	0	0.541784	0.0431925	0
55b	0.877934	0.608451	0	0	0.123944	1	0	0	0	0	0	0	0	0	0	0	0	0	0	0	0.922066	0	0	0.698592	0	0	0.0760563	0.662524	0	0	0.0084507	0.997183	0	0	0	0	0	0	0	0	0	0	0	0	0	0	0.591549	0	0
IFJp	0.813146	0.749296	0	0	0.187793	0.333333	0	0	0	0	0	0	0	0	0	0	0	0.141404	0	0	0.0507042	0	0	0.0516432	0	0	0.543662	0.409178	0	0	0.570892	0.81784	0	0	0	0	0	0	0	0	0	0	0	0.0132827	0	0	0.132394	0	0
6v	0.998122	0.98216	0	0	0.985915	0.981221	0	0	0	0	0	0	0	0	0	0	0	0.96236	0	0	0.642254	0	0	0.583099	0	0	0.975587	0.295411	0	0	1	0.99061	0	0	0	0	0	0	0	0	0	0	0	0.996205	0	0	0.870423	0	0
PEF	0.862911	0.692958	0	0	0.509859	0.978404	0	0	0	0	0	0	0	0	0	0	0	0.303154	0	0	0.341784	0	0	0.387793	0	0	0.684507	0.279159	0	0	0.698592	0.792488	0	0	0	0	0	0	0	0	0	0	0	0.390892	0	0	0.384977	0	0
s6-8	0.984038	0	0	0	0	0.00187793	0.000938967	0	0	0	0	0	0	0	0	0	0	0	0	0	0.846009	0.00751174	0	0.765258	0	0	0.997183	0	0	0	0	0.733333	0.0131455	0	0	0	0	0	0	0	0	0	0	0	0.0253521	0	0.958685	0	0
SCEF	0.906103	0	0	0	0	0.0591549	1	0.444131	0	0.513615	0	0	0	0	0	0	0.887324	0	0	0	0.933333	0	0	0.991549	0	0	0.671362	0	0	0	0	0.174648	0.997183	0.214085	0	0.00751174	0	0	0	0	0	0	0.755869	0	0	0	0.901408	0	0
SFL	1	0	0	0	0	0.0234742	0.913615	0.176526	0	0.117371	0	0	0	0	0	0	0.753991	0	0	0	1	0.0150235	0	1	0	0	0.992488	0	0	0	0	0.25446	0.883568	0.220657	0	0.0929577	0	0	0	0	0	0	0	0	0.0366197	0	0.998122	0	0
6mp	0.848826	0	0	0	0	0.253521	0.216901	0	0	0	0	0	0	0	0	0	0.996244	0	0	0	0.996244	0	0	0.994366	0	0	0.721127	0	0	0	0	0.673239	0.490141	0	0	0	0	0	0	0	0	0	0.998122	0	0	0	0.994366	0	0
6a	0.993427	0	0	0	0	0.856338	0	0	0	0	0	0	0	0	0	0	0.882629	0	0	0	0.980282	0	0	0.765258	0	0	0.99061	0.152008	0	0	0	0.933333	0.00187793	0	0	0	0	0	0	0	0	0	0.621596	0	0	0	0.949296	0	0
6ma	1	0	0	0	0	0.329577	0.0131455	0	0	0	0	0	0	0	0	0	0.992488	0	0	0	0.999061	0	0	1	0	0	1	0.00573614	0	0	0	0.861972	0.0732394	0	0	0	0	0	0	0	0	0	0.970892	0	0	0	1	0	0
6d	0.791549	0	0	0	0	0.999061	0	0	0	0	0	0	0	0	0	0	0.999061	0	0	0	1	0	0	0.925822	0	0	0.38216	0.129063	0	0	0	0.965258	0	0	0	0	0	0	0	0	0	0	0.989671	0	0	0	0.993427	0	0
i6-8	0.878873	0.0112676	0	0	0	0.969953	0	0	0	0	0	0	0	0	0	0	0.0938967	0	0	0	0.898592	0	0	0.655399	0	0	0.899531	0.641491	0	0	0	0.969014	0.000938967	0	0	0	0	0	0	0	0	0	0.0225352	0	0	0	0.892958	0	0
FEF	0.50892	0.0112676	0	0	0	1	0	0	0	0	0	0	0	0	0	0	0.248826	0	0	0	0.898592	0	0	0.432864	0	0	0.0187793	0.525813	0	0	0	0.993427	0	0	0	0	0	0	0	0	0	0	0.02723	0	0	0	0.607512	0	0
TPOJ1	0	0.808451	0.966197	0	0	0	0	0	0	0	0	0	0	0	0	0	0	0	0	0	0	0	0	0	0	0	0	0.642447	0.999061	0.0056391	0	0	0	0	0	0	0	0	0	0	0	0	0	0	0	0	0.0140845	0	0
STV	0	0.965258	0.937089	0	0	0	0	0	0	0	0	0	0	0	0	0	0	0	0	0	0	0	0	0.00187793	0	0	0	0.112811	0.998122	0	0.000938967	0.0394366	0	0	0	0	0	0	0	0	0	0	0	0	0	0	0.000938967	0	0
RI	0	0.987793	0.00375587	0.00852273	0.0723005	0	0	0	0	0	0	0	0	0	0	0	0	0	0	0	0.28169	0	0	0.0525822	0	0	0	0	0.0244131	0.43891	0.0103286	0.0112676	0	0	0	0	0	0	0	0.000938967	0	0	0	0	0	0	0.202817	0	0
PFt	0	0.000938967	0.000938967	0	0.949296	0.721127	0	0	0	0	0	0	0	0	0	0	0	0	0	0	0.0460094	0	0	0.0103286	0	0	0	0	0	0	0.996244	0.211268	0	0	0	0	0	0	0	0	0	0	0	0	0	0	0.106103	0	0
PF	0	0.923005	0.707042	0	1	0.739906	0	0	0	0	0	0	0	0	0	0	0	0	0	0	0.0704225	0	0	0.0328638	0	0	0	0	0.689202	0	1	0.816901	0	0	0	0	0	0	0	0	0	0	0	0	0	0	0.228169	0	0
PFcm	0	0.969014	0.256338	0	0.991549	0.0159624	0	0	0	0	0	0	0	0	0	0	0	0	0	0	0.276056	0	0	0.0741784	0	0	0	0	0.109859	0	0.577465	0.238498	0	0	0	0	0	0	0	0	0	0	0	0	0	0	0.265728	0	0
PSL	0	0.973709	0.949296	0	0.587793	0.153052	0	0	0	0	0	0	0	0	0	0	0	0	0	0	0	0	0	0.0056338	0	0	0	0	0.952113	0	0.601878	0.579343	0	0	0	0	0	0	0	0	0	0	0	0	0	0	0.028169	0	0
Ig	0	0.0244131	0	0	0.0197183	0	0	0	0	0	0	0	0	0	0	0	0	0	0	0.00469484	0.819718	0	0	0.00187793	0	0	0	0	0	0	0.0112676	0	0	0	0	0	0	0	0	0	0	0	0	0	0	0.00657277	0.815023	0	0
OP2-3	0	0.0995305	0	0	0.749296	0	0	0	0	0	0	0	0	0	0	0	0	0.017294	0	0	0.830047	0	0	0.0234742	0	0	0	0	0	0	0.329577	0.000938967	0	0	0	0	0	0	0	0	0	0	0	0	0	0	0.602817	0	0
PFop	0	0.734272	0	0	0.995305	0	0	0	0	0	0	0	0	0	0	0	0	0	0	0	0.162441	0	0	0.0431925	0	0	0	0	0.00187793	0	0.983099	0	0	0	0	0	0	0	0	0	0	0	0	0	0	0	0.219718	0	0
OP1	0	0.347418	0	0	0.980282	0	0	0	0	0	0	0	0	0	0	0	0	0	0	0	0.728638	0	0	0.0694836	0	0	0	0	0	0	0.546479	0	0	0	0	0	0	0	0	0	0	0	0	0	0	0	0.306103	0	0
OP4	0.110798	0.75493	0	0	1	0	0	0	0	0	0	0	0	0	0	0	0	0.424212	0	0	0.426291	0	0	0.0394366	0	0	0.00751174	0	0	0	0.999061	0	0	0	0	0	0	0	0	0	0	0	0	0.178368	0	0	0.675117	0	0
FOP2	0.358685	0.791549	0	0	0.775587	0	0	0	0	0	0	0	0	0	0	0	0	0.363174	0	0	0.643192	0	0	0.0985915	0	0	0.0197183	0.0554493	0	0	0.626291	0.0084507	0	0	0	0	0	0	0	0	0	0	0	0.0436433	0	0	0.916432	0	0
FOP1	0.812207	0.935211	0	0	0.874178	0	0	0	0	0	0	0	0	0	0	0	0	0.648016	0	0	0.361502	0	0	0.258216	0	0	0.676995	0.562141	0	0	0.904225	0	0	0	0	0	0	0	0	0.00187793	0	0	0	0.224858	0	0	0.962441	0	0
43	0.912676	0.991549	0	0	1	0.000938967	0	0	0	0	0	0	0	0	0	0	0	0.943032	0	0	0.737089	0	0	0.228169	0	0	0.895775	0.391013	0	0	1	0	0	0	0	0	0	0	0	0	0	0	0	0.981973	0	0	0.985915	0	0
1	0.0450704	0.367136	0	0.00094697	0.98216	1	0.0553991	0	0	0	0	0	0	0	0	0	0.897653	0.103764	0	0.0769953	0.999061	0	0.229108	0.930516	0	0	0	0	0	0.00845865	0.994366	0.940845	0.0460094	0	0	0	0	0	0	0	0	0	0.752113	0	0	0.0028169	1	0	0
3a	0.141784	0.743662	0	0	0.993427	0.995305	0.0234742	0	0	0	0	0	0	0	0	0	0.993427	0.508647	0	0	0.98216	0	0.0103286	0.974648	0	0	0.0028169	0	0	0	1	0.340845	0.0816901	0	0	0	0	0	0	0	0	0	0.985915	0.224858	0	0	0.953052	0	0
3b	0.144601	0.607512	0	0	0.955869	1	0.0469484	0	0	0	0	0	0	0	0	0	0.977465	0.228891	0	0.00375587	0.998122	0	0.0262911	0.951174	0	0	0.0056338	0	0	0	0.977465	0.937089	0.0798122	0	0	0	0	0	0	0	0	0	0.912676	0.250474	0	0	0.999061	0	0
4	0.824413	0.953991	0	0	0.992488	1	0.42723	0.00657277	0	0	0	0	0	0	0	0	1	0.884028	0	0	1	0	0.0028169	0.998122	0	0	0.237559	0.00573614	0	0	1	0.998122	0.562441	0	0	0	0	0	0	0	0	0	1	0.848197	0	0	1	0	0
24dd	0	0	0	0	0	0	1	0.222535	0	0	0	0	0	0	0	0	0.00187793	0	0	0	0.0375587	0	0	0.0647887	0	0	0.00187793	0	0	0	0	0	1	0.488263	0.0206573	0	0	0	0	0	0	0	0	0	0	0	0.0807512	0	0
5m	0	0	0	0.00094697	0	0	0.969014	0.0751174	0	0	0	0	0	0	0	0	0	0	0	0.0375587	0.157746	0	0.106103	0.335211	0	0	0	0	0	0	0	0	0.979343	0.359624	0.0140845	0	0	0	0	0	0	0	0.000938967	0	0	0	0.175587	0	0
31a	0	0	0	0	0	0	1	0.90892	0.664789	0	0	0	0	0	0	0	0	0	0	0	0	0	0	0.000938967	0	0	0	0	0	0	0	0	0.975587	0.996244	0.534272	0	0.00751174	0	0	0	0	0	0	0	0	0	0	0	0.000938967
23c	0	0	0	0	0	0	1	0.974648	0.21784	0.0131455	0	0	0	0	0	0	0	0	0	0.00375587	0	0	0.0187793	0.0140845	0	0	0	0	0	0	0	0	1	0.999061	0.500469	0.00938967	0.00375587	0	0	0	0	0	0	0	0	0	0.000938967	0	0.0028169
p32pr	0.00187793	0	0	0	0	0	1	0.999061	0.0967136	0.884507	0	0	0	0	0	0	0	0	0	0	0.0206573	0	0	0.0948357	0	0	0	0	0	0	0	0	1	1	0.240376	0.733333	0	0	0	0	0	0	0	0	0	0	0.0197183	0	0
24dv	0	0	0	0	0	0	1	0.952113	0.0713615	0.107042	0	0	0	0	0	0	0	0	0	0	0.0084507	0	0	0.02723	0	0	0.000938967	0	0	0	0	0	0.999061	0.540845	0.0253521	0.00469484	0	0	0	0	0	0	0	0	0	0	0.0131455	0	0
a24pr	0	0	0	0	0	0	0.969014	0.997183	0.998122	0.529577	0	0	0	0	0	0	0	0	0	0	0.000938967	0	0	0.000938967	0	0	0	0	0	0	0	0	0.814085	1	0.987793	0.802817	0	0	0	0	0	0	0	0	0	0	0	0	0
p24pr	0	0	0	0	0	0	0.994366	0.969953	0.996244	0.141784	0	0	0	0	0	0	0	0	0	0	0	0	0	0	0	0	0	0	0	0	0	0	0.986854	0.996244	0.780282	0.19061	0	0	0	0	0	0	0	0	0	0	0.000938967	0	0
33pr	0	0	0	0	0	0	0.0338028	0.605634	1	0.711737	0	0	0	0	0	0	0	0	0	0	0	0	0	0	0	0	0	0	0	0	0	0	0.0028169	1	1	0.784977	0	0	0	0	0	0	0	0	0	0	0	0	0
23d	0	0	0	0	0	0	0.628169	0.875117	1	0.142723	0	0	0	0	0	0	0	0	0	0	0	0	0	0	0	0	0	0	0	0	0	0	0.911737	1	0.957746	0.33615	0	0	0	0	0	0	0	0	0	0	0	0	0
7Am	0	0	0	0.773674	0	0	0.948357	0.19061	0	0	0.600939	0	0	0	0	0	0	0	0	0.904225	0	0	0.988732	0.171831	0	0	0	0	0	0.573308	0	0.0028169	0.634742	0.44507	0.0694836	0	0.38216	0	0	0	0	0	0	0	0	0.904225	0.058216	0	0.999061
7Pm	0	0	0	0.411932	0	0	0.900469	0.769953	0	0	0.907042	0	0	0	0	0	0	0	0	0.647887	0	0	0.922066	0	0	0	0	0	0	0.00845865	0	0	0.0892019	0.805634	0.323944	0	0.889202	0	0	0.000938967	0	0	0	0	0	0.544601	0	0	0.898592
5mv	0	0	0	0.00284091	0	0	1	0.100469	0	0	0	0	0	0	0	0	0	0	0	0.0525822	0.0056338	0	0.153052	0.106103	0	0	0	0	0	0	0	0	0.999061	0.548357	0.0234742	0	0.00187793	0	0	0	0	0	0	0	0	0.0122066	0.0657277	0	0.248826
PCV	0	0	0	0.0151515	0	0	0.999061	0.824413	0.0507042	0	0.123005	0	0	0	0	0	0	0	0	0.0516432	0	0	0.279812	0.0159624	0	0	0	0	0	0	0	0	0.997183	0.98216	0.539906	0	0.271362	0	0	0	0	0	0	0	0	0.0497653	0.0056338	0	0.288263
DVT	0	0	0	0.286932	0	0	0.000938967	0.00751174	0	0	0.974648	0.0328638	0.838498	0.722066	0	0.221596	0	0	0	0.921127	0	0	0.994366	0	0.00469484	0	0	0	0	0.0103383	0	0	0	0.0197183	0.0056338	0.000938967	0.995305	0.00469484	0.846948	0.74554	0	0	0	0	0	0.949296	0	0	0.834742
7PL	0	0	0	0.894886	0	0	0.137089	0.056338	0	0	0.810329	0	0.0788732	0.0122066	0	0	0	0	0	0.960563	0	0	0.995305	0.00375587	0	0	0	0	0	0.621241	0	0	0	0.0910798	0.0131455	0	0.79061	0	0.275117	0.228169	0	0	0	0	0	0.916432	0	0	0.986854
POS2	0	0	0	0.0975379	0	0	0.485446	0.976526	0.0403756	0	1	0	0.230047	0.165258	0	0.00187793	0	0	0	0.761502	0	0	0.966197	0	0	0	0	0	0	0	0	0	0	0.971831	0.842254	0	1	0	0.334272	0.268545	0	0	0	0	0	0.694836	0	0	0.416901
31pv	0	0	0	0	0	0	0.502347	0.995305	0.929577	0.212207	0.02723	0.00187793	0	0	0	0	0	0	0	0.000938967	0	0	0.00187793	0	0	0	0	0	0	0	0	0	0.259155	1	0.978404	0.261972	0.0469484	0	0	0	0	0	0	0	0	0.000938967	0	0	0
31pd	0	0	0	0.00189394	0	0	0.94554	0.999061	0.348357	0.0206573	0.15493	0	0	0	0	0	0	0	0	0.0206573	0	0	0.0553991	0	0	0	0	0	0	0	0	0	0.265728	0.997183	0.920188	0.0413146	0.266667	0	0	0	0	0	0	0	0	0.0056338	0.000938967	0	0.0234742
7m	0	0	0	0.00473485	0	0	0.933333	0.996244	0.253521	0	0.738967	0	0	0	0	0	0	0	0	0.11831	0	0	0.278873	0	0	0	0	0	0	0	0	0	0.00187793	0.997183	0.962441	0.0300469	0.983099	0	0	0.00187793	0	0	0	0	0	0.0985915	0	0	0.0723005
v23ab	0	0	0	0	0	0	0	0.998122	0.532394	0.787793	0.104225	0.0938967	0	0	0	0	0	0	0	0.0028169	0	0	0	0	0	0	0	0	0	0	0	0	0	1	0.999061	0.966197	0.187793	0.181221	0	0	0	0	0	0	0	0.000938967	0	0	0
POS1	0	0	0	0	0	0	0	0.969953	0.0938967	0.814085	0.857277	0.591549	0.00469484	0	0	0	0	0	0	0.0084507	0	0	0.000938967	0	0	0	0	0	0	0	0	0	0	0.998122	0.965258	0.926761	0.997183	0.437559	0	0	0	0	0	0	0	0.00375587	0	0	0.00187793
d23ab	0	0	0	0	0	0	0.107042	0.858216	0.994366	0.186854	0.00187793	0	0	0	0	0	0	0	0	0	0	0	0	0	0	0	0	0	0	0	0	0	0.0215962	0.998122	0.976526	0.413146	0.00657277	0.000938967	0	0	0	0	0	0	0	0	0	0	0
RSC	0	0	0	0	0	0	0.0544601	0.923005	0.999061	1	0.997183	0.95493	0	0	0	0	0	0	0	0	0	0	0	0	0	0	0	0	0	0	0	0	0	0.999061	0.995305	1	0.914554	0.9277	0	0	0	0	0	0	0	0	0	0	0
Pir	0	0	0	0.272727	0	0	0	0	0.00187793	0	0	0.0253521	0	0.00657277	1	0	0	0	0.0122066	0.486385	0.379343	0	0	0	0	0	0	0	0	0	0	0	0	0	0	0	0.0178404	0.240376	0.957746	0.111737	1	0	0	0	0.0206573	0.0122066	0.0553991	0	0
AAIC	0	0	0	0	0	0	0	0	0	0	0	0	0	0.9277	0.994366	0	0	0	0.30892	0.109859	0.446948	0	0	0.0713615	0	0	0	0.0258126	0	0	0	0	0	0	0	0	0	0	0	0.94554	0.807512	0	0	0	0.356808	0	0.152113	0.000938967	0
MI	0	0	0	0	0	0	0	0	0	0	0	0	0	0.853521	0.215023	0	0	0	0.295775	0.0028169	0.823474	0	0	0.0525822	0	0	0	0.0458891	0	0	0	0	0	0	0	0	0	0	0	0.761502	0	0	0	0	0.423474	0	0.956808	0	0
PoI2	0	0	0	0	0	0	0	0	0	0	0	0	0	0.807512	0.502347	0	0	0	0.0751174	0.855399	0.938028	0	0	0	0	0	0	0.0458891	0	0	0	0	0	0	0	0	0	0	0	0.884507	0.0807512	0	0	0	0.135211	0.241315	0.961502	0	0
25	0	0	0	0	0	0	0	0	0.984038	0	0	0	0	0	0.261033	0	0	0	0.315493	0.000938967	0	0.00187793	0	0	0	0	0	0	0	0	0	0	0	0	0.981221	0	0	0	0	0	0	0	0	0	0.20939	0	0	0	0
pOFC	0	0	0	0	0	0	0	0	0.722066	0	0	0	0	0.0028169	0.984977	0	0	0	0.151174	0.0779343	0	0	0	0	0	0	0	0	0	0	0	0	0	0	0.599061	0	0	0	0	0.000938967	0.433803	0	0	0	0.114554	0	0	0	0
s32	0	0	0	0	0	0	0	0	0.353052	0	0	0	0	0.0140845	0.486385	0	0	0	0.471362	0	0	0.00657277	0	0	0	0	0	0	0	0	0	0	0	0.00187793	0.426291	0	0	0	0	0.00187793	0.525822	0	0	0	0.133333	0	0	0	0
OFC	0	0	0	0	0	0	0	0	0.00751174	0	0	0	0	0.186854	0.484507	0	0	0	0.428169	0	0	0.0262911	0	0	0	0	0	0	0	0	0	0	0	0	0.0056338	0	0	0	0	0.174648	0.615962	0	0	0	0.35493	0	0	0	0
8BM	0.244131	0	0	0	0	0	0.898592	0.90892	0	0.901408	0	0	0	0	0	0	0	0	0.106103	0	0.401878	0.446009	0	0.738028	0	0	0	0	0	0	0	0	0.95493	0.957746	0	0.862911	0	0	0	0	0	0	0	0	0.171831	0	0.640376	0.408451	0
a32pr	0	0	0	0	0	0	0.847887	1	0.896714	0.939906	0	0	0	0	0	0	0	0	0.0028169	0	0.00938967	0.0356808	0	0.0450704	0	0	0	0	0	0	0	0	0.630986	1	0.368075	0.893897	0	0	0	0	0	0	0	0	0.0028169	0	0.00375587	0.0084507	0
9m	0	0	0	0	0	0	0.169953	0.991549	0.416901	0.90892	0	0	0	0.107981	0	0	0	0	0.769953	0	0.0056338	0.910798	0	0.0253521	0	0	0	0	0	0	0	0	0.0422535	0.991549	0.11831	0.801878	0	0	0	0.0929577	0.00187793	0	0	0	0.907981	0	0	0.951174	0
d32	0	0	0	0	0	0	0.260094	1	0.375587	0.848826	0	0	0	0.0187793	0	0	0	0	0.0666667	0	0.00187793	0.135211	0	0.0084507	0	0	0	0	0	0	0	0	0.361502	1	0.210329	0.965258	0	0	0	0.0131455	0	0	0	0	0.0347418	0	0	0.0629108	0
p24	0	0	0	0	0	0	0	0.964319	1	0.369953	0	0	0	0.00187793	0	0	0	0	0.0629108	0	0	0.0544601	0	0	0	0	0	0	0	0	0	0	0.00657277	1	1	0.894836	0	0	0	0.028169	0	0	0	0	0.0666667	0	0	0.0826291	0
p32	0	0	0	0	0	0	0	0.153991	0.0985915	0.0591549	0	0	0	0.0413146	0.0244131	0	0	0	0.423474	0	0	0.0638498	0	0	0	0	0	0	0	0	0	0	0	0.818779	0.33615	0.0234742	0	0	0	0.0591549	0.101408	0	0	0	0.288263	0	0	0.084507	0
a24	0	0	0	0	0	0	0	0.450704	0.951174	0.218779	0	0	0	0.0469484	0.0244131	0	0	0	0.331455	0	0	0.0723005	0	0	0	0	0	0	0	0	0	0	0	0.997183	0.999061	0.556808	0	0	0	0.0807512	0.0347418	0	0	0	0.152113	0	0	0.114554	0
9a	0	0	0	0	0	0.0140845	0	0.34554	0	0.299531	0	0	0	0.686385	0	0	0	0	0.984977	0	0	0.992488	0	0.0131455	0	0	0	0	0	0	0	0.134272	0	0.0901408	0	0	0	0	0	0.873239	0	0	0	0	0.996244	0	0	0.991549	0
10d	0	0	0	0	0	0	0	0.682629	0	0.257277	0	0	0	0.840376	0	0	0	0	0.99061	0	0	0.993427	0	0	0	0	0	0	0	0	0	0	0	0.295775	0	0	0	0	0	0.81784	0.0751174	0	0	0	0.994366	0	0	0.968075	0
p47r	0	0.0516432	0	0	0	0.0375587	0	0	0	0	0	0	0	0.994366	0.0638498	0	0	0	0.992488	0	0	0.983099	0	0	0	0	0	0	0	0	0	0.469484	0	0	0	0	0	0	0	0.993427	0	0	0	0	0.999061	0	0	0.987793	0
a9-46v	0	0.239437	0	0	0	0.330516	0	0	0	0	0	0	0	0.637559	0	0	0	0	0.995305	0	0	0.970892	0	0	0	0	0	0.082218	0	0	0	0.584977	0	0	0	0	0	0	0	0.676056	0	0	0	0	0.964319	0	0	0.976526	0
10pp	0	0	0	0	0	0	0	0	0	0	0	0	0	0.964319	0.896714	0	0	0	1	0	0	0.947418	0	0	0	0	0	0	0	0	0	0	0	0.00375587	0	0	0	0	0	0.969014	0.910798	0	0	0	1	0	0	0.822535	0
47s	0	0	0	0	0	0	0	0	0	0	0	0	0	0.965258	0.999061	0	0	0	0.615023	0	0	0.181221	0	0	0	0	0	0	0	0	0	0	0	0	0	0	0	0	0	0.989671	0.923005	0	0	0	0.300469	0	0	0.0131455	0
13l	0	0	0	0	0	0	0	0	0	0	0	0	0	0.181221	0.953991	0	0	0	0.13615	0	0	0.0375587	0	0	0	0	0	0	0	0	0	0	0	0	0	0	0	0	0	0.301408	0.551174	0	0	0	0.0629108	0	0	0.000938967	0
47m	0	0	0	0	0	0	0	0	0	0	0	0	0	0.97277	0.760563	0	0	0	0.741784	0	0	0.38216	0	0	0	0	0	0	0	0	0	0	0	0	0	0	0	0	0	0.967136	0.588732	0	0	0	0.43662	0	0	0.0403756	0
10v	0	0	0	0	0	0	0	0	0	0	0	0	0	0.650704	0.458216	0	0	0	0.968075	0	0	0.630047	0	0	0	0	0	0	0	0	0	0	0	0.00375587	0.0197183	0	0	0	0	0.401878	0.688263	0	0	0	0.961502	0	0	0.00657277	0
10r	0	0	0	0	0	0	0	0	0.0244131	0	0	0	0	0.157746	0.340845	0	0	0	0.811268	0	0	0.084507	0	0	0	0	0	0	0	0	0	0	0	0.0535211	0.0300469	0	0	0	0	0.142723	0.63662	0	0	0	0.892958	0	0	0.028169	0
p10p	0	0	0	0	0	0.00187793	0	0	0	0	0	0	0	0.937089	0.0338028	0	0	0	1	0	0	0.994366	0	0	0	0	0	0	0	0	0	0.14554	0	0.0056338	0	0	0	0	0	0.97277	0.276995	0	0	0	1	0	0	0.996244	0
AVI	0	0	0	0	0	0	0	0	0	0	0	0	0	0.995305	0.818779	0	0	0	0.734272	0	0	0.260094	0	0	0	0	0	0	0	0	0	0.0976526	0	0	0	0	0	0	0	0.995305	0.347418	0	0	0	0.661033	0	0.0056338	0.0835681	0
a10p	0	0	0	0	0	0	0	0	0	0	0	0	0	0.996244	0.664789	0	0	0	1	0	0	0.998122	0	0	0	0	0	0	0	0	0	0.0300469	0	0	0	0	0	0	0	0.996244	0.76338	0	0	0	1	0	0	0.985915	0
a47r	0	0	0	0	0	0	0	0	0	0	0	0	0	0.999061	0.757746	0	0	0	1	0	0	0.999061	0	0	0	0	0	0	0	0	0	0.309859	0	0	0	0	0	0	0	0.999061	0.211268	0	0	0	1	0	0	0.992488	0
11l	0	0	0	0	0	0	0	0	0	0	0	0	0	0.995305	0.971831	0	0	0	0.979343	0	0	0.844131	0	0	0	0	0	0	0	0	0	0.0028169	0	0	0	0	0	0	0	0.993427	0.802817	0	0	0	0.973709	0	0	0.485446	0
47l	0	0	0	0	0	0	0	0	0	0	0	0	0	1	0.830986	0	0	0	0.998122	0	0	0.922066	0	0	0	0	0	0	0	0	0	0.1277	0	0	0	0	0	0	0	0.998122	0.346479	0	0	0	0.974648	0	0	0.734272	0
[truncated: 5 more columns]
